# Supplementary material for: Maternal Pre-Pregnancy Nutritional Status and Infant Birth Weight in Relation to 0–2 Year-Growth Trajectory and Adiposity in Term Chinese Newborns with Appropriate Birth Weight-for-Gestational Age
Source: Nutrients. 2023 Feb 23;15(5):1125. doi: 10.3390/nu15051125 (PMC10005412; doi:10.3390/nu15051125)
Supplement: Supplementary file 1 [file nutrients-15-01125-s001.zip]

Archive with 1 entries (1 files):
- nutrients-2126971-supplementary.pdf
